# Supplementary material for: Mechanisms Mediating Tart Cherry and Fish Oil Metabolic Effects in Diet-Induced (C57BL/6J) and Genetically (TALYHO/Jng) Obese Mice
Source: Nutrients. 2024 Dec 1;16(23):4179. doi: 10.3390/nu16234179 (PMC11644550; doi:10.3390/nu16234179)
Supplement: Supplementary file 1 [file nutrients-16-04179-s001.zip]

Archive with 1 entries (1 files):
- nutrients-3303154-supplementary.pdf
